# Supplementary material for: Characterization of Enterobacter cloacae complex clinical isolates: comparative genomics and the role of the efflux pump AcrAB-TolC over-expression and NDM-1 production
Source: Front Cell Infect Microbiol. 2025 Nov 7;15:1705370. doi: 10.3389/fcimb.2025.1705370 (PMC12635725; doi:10.3389/fcimb.2025.1705370)
Supplement: Supplementary file 6 [file DataSheet1.zip]

Archive with 3 entries (3 files):
- Supplementary Materials (1-3).docx
- Supplementary Materials (4-6).docx
- Supplementary Materials (7-9).docx
